# Supplementary material for: 16S rRNA gene pyrosequencing of reference and clinical samples and investigation of the temperature stability of microbiome profiles
Source: Microbiome. 2014 Sep 16;2:31. doi: 10.1186/2049-2618-2-31 (PMC4165438; doi:10.1186/2049-2618-2-31)
Supplement: Additional file 3: Table S2 — Relative bacterial abundance determined by OTU from 454 pyrosequencing analysis. HM-278D and HM-279D were amplified by PCR for 20 cycles, respectively. HM-280 cells were spiked on FLOQSwabs and stored at -80°C for 4 weeks, then extracted by using Qiagen DNeasy genomic DNA extraction kit or MO BIO PowerSoil genomic DNA extraction kit. HM-280 extracts with Qiagen DNeasy and MO BIO PowerSoil were amplified by PCR for 25 cycles. Data for mock community DNA equal-molar mix used in HMP studies (HMP-MC) were from the HMP Data Analysis and Coordination Center (DACC) and NCBI. All data were analyzed using the QIIME-based pipeline, with classification of operational taxonomic units (OTUs) to bacterial genus level. [file 2049-2618-2-31-S3.xlsx]

## Sheet: Table S2
Table S2 Relative bacterial abundance determined by OTU from 454 pyrosequencing analysis. HM-278D and HM-279D were amplified by PCR for 20 cycles respectively. HM-280 cells were spiked on FLOQSwabs and stored at -80oC for 4 weeks, then extracted by using Qiagen DNeasy genomic DNA extraction kit or MoBio PowerSoil genomic DNA extraction kit. HM-280 extracts with Qiagen DNeasy and MoBio PowerSoil w…
Bacterial content	HMP-MC		HM-278D			HM-279D			HM-280 Qiagen DNeasy extract		HM-280 MoBio PowerSoil extract
Genus1	Projected relative abundance %	Average relative abundance %	Projected relative abundance %	Average relative abundance %	Coefficient of variation 2	Projected relative abundance %	Average relative abundance %	Coefficient of variation 2	Average relative abundance %	Coefficient of variation 2	Average relative abundance %	Coefficient of variation 2
Acinetobacter	5	0.97	4.7619	3.17888	0.0319531	0.181348	0.009063	1.41421	1.52044	0.041601	3.94824	0.107855
Actinomyces	5	2.17	4.7619	4.60541	0.0340633	0.018135	0	n.a.	0.55572	0.425425	0.582116	0.158799
Bacillus	5	1.43	4.7619	12.3406	0.043151	2.04016	2.88728	0.0913662	10.5206	0.0684549	12.2699	0.0477024
Bacteroides	5	9.3	4.7619	3.48274	0.0726099	0.022668	0	n.a.	1.55436	0.139686	0.847917	0.162946
Bifidobacterium	0	0	0	0	n.a.	0	n.a.	n.a.	0	n.a.	0	n.a.
Clostridium	5	4.63	4.7619	6.43917	0.0191252	1.99483	1.60434	0.0237871	0.0600481	0.56943	0.075264	0.930112
Deinococcus	5	18.43	4.7619	2.00202	0.178075	0.018135	0	n.a.	0.369048	0.0948063	0.307511	0.345557
Enterococcus	5	1.13	4.7619	4.20791	0.0401162	0.022668	0.028237	0.401421	40.7963	0.0811278	25.2504	0.0598666
Escherichia	5	0.1	4.7619	2.47764	0.0783324	17.6425	9.69544	0.0340998	5.05214	0.0624367	5.80283	0.123086
Helicobacter	5	1.1	4.7619	8.18759	0.0300509	0.181348	0.237055	0.207796	0.21225	0.291992	0.360755	0.34229
Lactobacillus	5	0.57	4.7619	3.20964	0.0338357	0.181348	0.009063	1.41421	0.516943	0.296069	0.687758	0.258123
Listeria	5	2.17	4.7619	4.74851	0.0635081	0.181348	0.068682	0.667758	0.876244	0.220708	1.18532	0.137909
Neisseria	5	3.17	4.7619	3.70904	0.109084	17.621	21.7356	0.0116124	18.0779	0.0775116	23.1771	0.0799517
Porphyromonas	0	0	4.7619	1.79137	0.124885	0.181348	0.0292855	0.538899	2.06327	0.0941396	2.66755	0.142606
Propionibacterium	5	4.6	4.7619	5.10443	0.0419459	0.181348	0.096919	0.356271	0.185795	0.336002	3.26068	0.142685
Pseudomonas	5	0.37	4.7619	3.23182	0.00243814	1.82481	0.0292855	0.538899	10.4755	0.20569	12.635	0.127409
Rhodobacter	5	1.2	4.7619	1.82187	0.0277585	18.3032	7.22685	0.00250188	0.370958	0.0849443	1.82145	1.10959
Staphylococcus (2)	10	41.03	9.52381	18.4264	0.0300303	1.81952	2.67494	0.0136407	3.70465	0.0286626	1.94222	0.128976
Streptococcus (3)	15	7.07	14.2857	10.5767	0.0517644	37.5843	50.9644	0.0102073	0.633233	0.268053	1.38842	0.175491
1 HMP-MC did not contain Porphyromonas. Deinococcus DNA in HMP-MC was increased by more than 10 times due to its low PCR efficiency. Bifidobacterium was included in HM-280, but not in HMP-MC, HM-278D or 279D.
2 Coefficient variation (CV), standard deviation for relative abundances for the technical replicates divided by the average relative abundance.
