# Supplementary material for: 16S rRNA gene pyrosequencing of reference and clinical samples and investigation of the temperature stability of microbiome profiles
Source: Microbiome. 2014 Sep 16;2:31. doi: 10.1186/2049-2618-2-31 (PMC4165438; doi:10.1186/2049-2618-2-31)
Supplement: Additional file 4: Table S3 — Genus-based comparison of variations of the mock bacterial community with extraction method and storage temperature. [file 2049-2618-2-31-S4.xlsx]

## Sheet: TABLE S3
	Table S3 Genus-based comparison of variations of the mock bacterial community with extraction method and storage temperature.
	Variation with temperature (Qiagen DNeasy extraction)								Qiagen DNeasy vs.MoBIo PowerSoil (at - 80 ◦C)	Variation with temperature (MoBio PowerSoil extraction)
	Temperature (◦C)	-80	-20		4		37			-80	-20		4		37
	Genus	mean (%)	mean (%)	P-value1	mean (%)	P-value1	mean (%)	P-value1	P-value2	mean (%)	mean (%)	P-value1	mean (%)	P-value1	mean (%)	P-value1
	Acinetobacter	1.52043	1.93861	0.539689	1.91474	0.829604	3.12584	0.00349608	3.53196e-05	3.95188	1.93861	0.0251546	4.3325	0.619753	53.0069	3.42367e-11
	Actinomyces	0.555079	0.418443	0.539689	0.499497	0.115588	0.478581	0.0462869	0.686377	0.586684	0.418443	0.229413	0.547294	0.97114	0.603772	0.225061
	Bacillus	10.5224	10.6835	0.932806	14.2981	0.972008	8.79183	0.0027893	0.789248	12.2643	10.6835	0.0251546	19.4733	0.0483702	9.13903	0.400682
	Bacteroides	1.56066	1.70555	0.799959	1.81068	0.553776	2.71419	0.0114807	7.70457e-05	0.843771	1.70555	0.0251546	0.676237	0.745589	0.388329	0.00636191
	Clostridium	0.0589939	0.0794513	0.799959	0.0554997	0.669765	0.127175	0.140816	0.88917	0.0725115	0.0794513	0.581773	0.0515774	0.903865	0.0239381	0.49694
	Deinococcus	0.370053	0.360179	0.653107	0.357279	0.163453	0.284471	0.00251608	0.0746518	0.309822	0.360179	0.221525	0.214906	0.745589	0.0478762	0.00216789
	Enterococcus	40.8372	40.883	0.919037	44.091	0.246312	53.5442	0.640922	3.53196e-05	25.3659	40.883	0.0834511	32.3963	0.282041	16.0359	0.0420314
	Escherichia/Shigella	5.0413	5.84496	0.799959	4.16941	0.0327905	4.11647	0.00031447	0.729944	5.78774	5.84496	0.0347148	3.42703	0.110108	1.32723	9.79259e-08
	Helicobacter	0.217205	0.233057	0.799959	0.204655	0.441955	0.060241	0.000554248	0.150062	0.365854	0.233057	0.846718	0.266483	0.478036	0.167567	0.71839
	Lactobacillus	0.517537	0.540269	0.919037	0.378092	0.0327905	0.271084	0.00167006	0.729944	0.692156	0.540269	0.735839	0.59314	0.903865	0.186185	0.000404553
	Listeria	0.874182	0.836887	0.799959	0.496028	0.00248256	0.445114	0.000252955	0.686377	1.19644	0.836887	0.946984	0.647583	0.103248	0.486741	0.00547833
	Neisseria	18.0736	17.6011	0.799959	14.9988	0.0327905	4.63186	2.86783e-07	0.605423	23.1477	17.6011	0.422839	16.7168	0.478036	5.86749	3.02087e-07
	Porphyromonas	2.05674	2.02601	0.799959	1.69621	0.0327905	0.448461	4.61893e-07	0.729944	2.64338	2.02601	0.189628	2.23502	0.903865	0.901668	1.06993e-05
	Propionibacterium	0.185026	0.188035	0.799959	0.176905	0.250907	2.48661	2.86783e-07	2.98004e-06	3.29598	0.188035	0.0251546	2.71354	0.745589	2.6917	0.907703
	Pseudomonas	10.5009	9.96319	0.799959	8.40126	0.0327905	4.22691	9.07553e-05	0.88917	12.5676	9.96319	0.193602	9.5189	0.509466	3.63061	4.92045e-07
	Rhodobacter	0.372734	0.301915	0.539689	0.298311	0.0327905	1.07095	0.000247647	0.187101	1.86223	0.301915	0.985664	0.750738	0.76412	0.574514	0.400682
	Staphylococcus	3.71125	3.57795	0.919037	3.4167	0.095326	8.80187	9.07553e-05	2.84844e-05	1.95122	3.57795	0.0577587	2.08602	0.696433	1.35117	0.383476
	Streptococcus	0.635525	0.614423	0.799959	0.502966	0.0403721	0.451807	0.00842811	0.00616997	1.3909	0.614423	0.0834511	1.21207	0.99482	0.422906	0.00025688
	Other	2.38925	2.20345	0.799959	2.23386	0.115588	3.92236	0.0375181	0.0102074	1.70402	2.20345	0.946984	2.14046	0.3654	3.14653	0.00118292
	1Pairwise comparison of genus-level abundances with the "gold standard" at -80 ◦C. P-values correspond to the null hypothesis that the compared abundances are equal.
	P-values (adjusted for multiple comparisons) are computed using metagenomeSeq software(Paulson et al., 2013).
	Values in the bold type indicate statistically significant differences (P < 0.05).
	2Similar comparisons between two extraction methods for storage temperature of -80 ◦C.
