# Supplementary material for: 16S rRNA gene pyrosequencing of reference and clinical samples and investigation of the temperature stability of microbiome profiles
Source: Microbiome. 2014 Sep 16;2:31. doi: 10.1186/2049-2618-2-31 (PMC4165438; doi:10.1186/2049-2618-2-31)
Supplement: Additional file 5: Table S4 — Sample information and sequence reads statistics. [file 2049-2618-2-31-S5.xlsx]

## Sheet: SRA_data
Bioproject_accession	Biosample_accession	SRA accession	Sample_name	library_ID	title/short description	library_strategy	library_source	library_selection	library_layout	platform	instrument_model	design_description	Total reads	No. of reads passed the filters	Average read length	std	Average read length after filtering	std
PRJNA254831	SAMN02927371	SRP044778	HM278D	HM278D_PCR25cycles_PTPregion1_RL47	16S rRNA gene pyrosequencing of reference and clinical samples and investigation of the temperature stability of microbiome profiles	AMPLICON	SYNTHETIC	PCR	single	_LS454	454 GS FLX+	16S rDNA V1V3 amplicon library from 25-cycle PCR with DNA for mock microbial community (Even-molar DNA mix) and 454 fusion primers barcoded with 454 MIDs were sequenced on Roche 454 FLX+. Region 1 data. Reads were used to QIIME based microbiome analysis.	5662	4787	580.02	22.28	436.64	74.47
PRJNA254831	SAMN02927371	SRP044778	HM278D	HM278D_PCR25cycles_PTPregion2_RL47	16S rRNA gene pyrosequencing of reference and clinical samples and investigation of the temperature stability of microbiome profiles	AMPLICON	SYNTHETIC	PCR	single	_LS454	454 GS FLX+	16S rDNA V1V3 amplicon library from 25-cycle PCR with DNA for mock microbial community (Even-molar DNA mix) and 454 fusion primers barcoded with 454 MIDs were sequenced on Roche 454 FLX+. Region 2 data. Reads were used to QIIME based microbiome analysis.	7562	6500	577.04	21.77	440.09	73.44
PRJNA254831	SAMN02927371	SRP044778	HM278D	HM278D_PCR25cycles_PTPregion3_RL47	16S rRNA gene pyrosequencing of reference and clinical samples and investigation of the temperature stability of microbiome profiles	AMPLICON	SYNTHETIC	PCR	single	_LS454	454 GS FLX+	16S rDNA V1V3 amplicon library from 25-cycle PCR with DNA for mock microbial community (Even-molar DNA mix) and 454 fusion primers barcoded with 454 MIDs were sequenced on Roche 454 FLX+. Region 3 data. Reads were used to QIIME based microbiome analysis.	7010	5953	581.27	24.15	428.3	74.11
PRJNA254831	SAMN02927371	SRP044778	HM278D	HM278D_PCR20cycles_PTPregion1_RL48	16S rRNA gene pyrosequencing of reference and clinical samples and investigation of the temperature stability of microbiome profiles	AMPLICON	SYNTHETIC	PCR	single	_LS454	454 GS FLX+	16S rDNA V1V3 amplicon library from 20-cycle PCR with DNA for mock microbial community (Even-molar DNA mix) and 454 fusion primers barcoded with 454 MIDs were sequenced on Roche 454 FLX+. Region 1 data. Reads were used to QIIME based microbiome analysis.	7341	6234	582.06	20.92	438.74	73.3
PRJNA254831	SAMN02927371	SRP044778	HM278D	HM278D_PCR20cycles_PTPregion2_RL48	16S rRNA gene pyrosequencing of reference and clinical samples and investigation of the temperature stability of microbiome profiles	AMPLICON	SYNTHETIC	PCR	single	_LS454	454 GS FLX+	16S rDNA V1V3 amplicon library from 20-cycle PCR with DNA for mock microbial community (Even-molar DNA mix) and 454 fusion primers barcoded with 454 MIDs were sequenced on Roche 454 FLX+. Region 2 data. Reads were used to QIIME based microbiome analysis.	4559	3941	580.63	20.49	439.78	70.21
PRJNA254831	SAMN02927371	SRP044778	HM278D	HM278D_PCR20cycles_PTPregion3_RL48	16S rRNA gene pyrosequencing of reference and clinical samples and investigation of the temperature stability of microbiome profiles	AMPLICON	SYNTHETIC	PCR	single	_LS454	454 GS FLX+	16S rDNA V1V3 amplicon library from 20-cycle PCR with DNA for mock microbial community (Even-molar DNA mix) and 454 fusion primers barcoded with 454 MIDs were sequenced on Roche 454 FLX+. Region 3 data. Reads were used to QIIME based microbiome analysis.	4388	3680	584.61	20.75	430.89	72.65
PRJNA254831	SAMN02927372	SRP044778	HM279D	HM279D_PCR25cycles_PTPregion2_RL57	16S rRNA gene pyrosequencing of reference and clinical samples and investigation of the temperature stability of microbiome profiles	AMPLICON	SYNTHETIC	PCR	single	_LS454	454 GS FLX+	16S rDNA V1V3 amplicon library from 25-cycle PCR with DNA for mock microbial community (uneven-molar DNA mix) and 454 fusion primers barcoded with 454 MIDs were sequenced on Roche 454 FLX+. Region 1 data. Reads were used to QIIME based microbiome analysis.	5997	4878	592.62	24.27	489.03	69.01
PRJNA254831	SAMN02927372	SRP044778	HM279D	HM279D_PCR25cycles_PTPregion2_RL58	16S rRNA gene pyrosequencing of reference and clinical samples and investigation of the temperature stability of microbiome profiles	AMPLICON	SYNTHETIC	PCR	single	_LS454	454 GS FLX+	16S rDNA V1V3 amplicon library from 25-cycle PCR with DNA for mock microbial community (uneven-molar DNA mix) and 454 fusion primers barcoded with 454 MIDs were sequenced on Roche 454 FLX+. Region 2 data. Reads were used to QIIME based microbiome analysis.	5667	4698	591.03	24.45	491.26	68.72
PRJNA254831	SAMN02927372	SRP044778	HM279D	HM279D_PCR25cycles_PTPregion2_RL59	16S rRNA gene pyrosequencing of reference and clinical samples and investigation of the temperature stability of microbiome profiles	AMPLICON	SYNTHETIC	PCR	single	_LS454	454 GS FLX+	16S rDNA V1V3 amplicon library from 25-cycle PCR with DNA for mock microbial community (uneven-molar DNA mix) and 454 fusion primers barcoded with 454 MIDs were sequenced on Roche 454 FLX+. Region 3 data. Reads were used to QIIME based microbiome analysis.	6326	5080	592.28	23.14	489.02	66.46
PRJNA254831	SAMN02927372	SRP044778	HM279D	HM279D_PCR20cycles_PTPregion2_RL54	16S rRNA gene pyrosequencing of reference and clinical samples and investigation of the temperature stability of microbiome profiles	AMPLICON	SYNTHETIC	PCR	single	_LS454	454 GS FLX+	16S rDNA V1V3 amplicon library from 20-cycle PCR with DNA for mock microbial community (uneven-molar DNA mix) and 454 fusion primers barcoded with 454 MIDs were sequenced on Roche 454 FLX+. Region 1 data. Reads were used to QIIME based microbiome analysis.	6275	5105	593.15	22.08	488	68.08
PRJNA254831	SAMN02927372	SRP044778	HM279D	HM279D_PCR20cycles_PTPregion2_RL55	16S rRNA gene pyrosequencing of reference and clinical samples and investigation of the temperature stability of microbiome profiles	AMPLICON	SYNTHETIC	PCR	single	_LS454	454 GS FLX+	16S rDNA V1V3 amplicon library from 20-cycle PCR with DNA for mock microbial community (uneven-molar DNA mix) and 454 fusion primers barcoded with 454 MIDs were sequenced on Roche 454 FLX+. Region 2 data. Reads were used to QIIME based microbiome analysis.	6233	5062	591.89	23.21	486.48	68.36
PRJNA254831	SAMN02927372	SRP044778	HM279D	HM279D_PCR20cycles_PTPregion2_RL56	16S rRNA gene pyrosequencing of reference and clinical samples and investigation of the temperature stability of microbiome profiles	AMPLICON	SYNTHETIC	PCR	single	_LS454	454 GS FLX+	16S rDNA V1V3 amplicon library from 20-cycle PCR with DNA for mock microbial community (uneven-molar DNA mix) and 454 fusion primers barcoded with 454 MIDs were sequenced on Roche 454 FLX+. Region 3 data. Reads were used to QIIME based microbiome analysis.	6254	5114	595.8	23.72	486.86	67.9
PRJNA254831	SAMN02927630	SRP044778	HM280_37C.1_PowerSoil	HM280_37C.1_PowerSoil_RL1	16S rRNA gene pyrosequencing of reference and clinical samples and investigation of the temperature stability of microbiome profiles	AMPLICON	SYNTHETIC	PCR	single	_LS454	454 GS FLX+	Mock microbial community A cells were spiked on Copan swab and incubated at 37°C for 4 weeks, then extracted with Mo Bio PowerSoil kit. 16S rDNA V1V3 amplicon library prepared with DNA extract and 454 fusion primers barcoded with 454 MIDs were sequenced on Roche 454 FLX+. Swab replicate 1 data. Reads were used to QIIME based microbiome analysis.	10298	7423	699.28	43.99	371.34	59.84
PRJNA254831	SAMN02927631	SRP044778	HM280_37C.2_PowerSoil	HM280_37C.2_PowerSoil_RL2	16S rRNA gene pyrosequencing of reference and clinical samples and investigation of the temperature stability of microbiome profiles	AMPLICON	SYNTHETIC	PCR	single	_LS454	454 GS FLX+	Mock microbial community A cells were spiked on Copan swab and incubated at 37°C for 4 weeks, then extracted with Mo Bio PowerSoil kit. 16S rDNA V1V3 amplicon library prepared with DNA extract and 454 fusion primers barcoded with 454 MIDs were sequenced on Roche 454 FLX+. Swab replicate 2 data. Reads were used to QIIME based microbiome analysis.	7682	5939	700.79	42.81	361.4	54.32
PRJNA254831	SAMN02927632	SRP044778	HM280_37C.3_PowerSoil	HM280_37C.3_PowerSoil_RL3	16S rRNA gene pyrosequencing of reference and clinical samples and investigation of the temperature stability of microbiome profiles	AMPLICON	SYNTHETIC	PCR	single	_LS454	454 GS FLX+	Mock microbial community A cells were spiked on Copan swab and incubated at 37°C for 4 weeks, then extracted with Mo Bio PowerSoil kit. 16S rDNA V1V3 amplicon library prepared with DNA extract and 454 fusion primers barcoded with 454 MIDs were sequenced on Roche 454 FLX+. Swab replicate 3 data. Reads were used to QIIME based microbiome analysis.	9691	7290	700.59	42.61	379.34	59.81
PRJNA254831	SAMN02927633	SRP044778	HM280_4C.1_PowerSoil	HM280_4C.1_PowerSoil_RL4	16S rRNA gene pyrosequencing of reference and clinical samples and investigation of the temperature stability of microbiome profiles	AMPLICON	SYNTHETIC	PCR	single	_LS454	454 GS FLX+	Mock microbial community A cells were spiked on Copan swab and incubated at 4°C for 4 weeks, then extracted with Mo Bio PowerSoil kit. 16S rDNA V1V3 amplicon library prepared with DNA extract and 454 fusion primers barcoded with 454 MIDs were sequenced on Roche 454 FLX+. Swab replicate 1 data. Reads were used to QIIME based microbiome analysis.	9929	7342	711.56	42.37	365.51	57.71
PRJNA254831	SAMN02927634	SRP044778	HM280_4C.2_PowerSoil	HM280_4C.2_PowerSoil_RL6	16S rRNA gene pyrosequencing of reference and clinical samples and investigation of the temperature stability of microbiome profiles	AMPLICON	SYNTHETIC	PCR	single	_LS454	454 GS FLX+	Mock microbial community A cells were spiked on Copan swab and incubated at 4°C for 4 weeks, then extracted with Mo Bio PowerSoil kit. 16S rDNA V1V3 amplicon library prepared with DNA extract and 454 fusion primers barcoded with 454 MIDs were sequenced on Roche 454 FLX+. Swab replicate 2 data. Reads were used to QIIME based microbiome analysis.	5847	4308	708.31	43.27	371.41	57.68
PRJNA254831	SAMN02927635	SRP044778	HM280_4C.3_PowerSoil	HM280_4C.3_PowerSoil_RL8	16S rRNA gene pyrosequencing of reference and clinical samples and investigation of the temperature stability of microbiome profiles	AMPLICON	SYNTHETIC	PCR	single	_LS454	454 GS FLX+	Mock microbial community A cells were spiked on Copan swab and incubated at 4°C for 4 weeks, then extracted with Mo Bio PowerSoil kit. 16S rDNA V1V3 amplicon library prepared with DNA extract and 454 fusion primers barcoded with 454 MIDs were sequenced on Roche 454 FLX+. Swab replicate 3 data. Reads were used to QIIME based microbiome analysis.	10202	7578	710.04	43.39	368.56	58.64
PRJNA254831	SAMN02927636	SRP044778	HM280_-20C.1_PowerSoil	HM280_-20C.1_PowerSoil_RL9	16S rRNA gene pyrosequencing of reference and clinical samples and investigation of the temperature stability of microbiome profiles	AMPLICON	SYNTHETIC	PCR	single	_LS454	454 GS FLX+	Mock microbial community A cells were spiked on Copan swab and incubated at -20°C for 4 weeks, then extracted with Mo Bio PowerSoil kit. 16S rDNA V1V3 amplicon library prepared with DNA extract and 454 fusion primers barcoded with 454 MIDs were sequenced on Roche 454 FLX+. Swab replicate 1 data. Reads were used to QIIME based microbiome analysis.	10268	7571	704.93	41.56	363.07	56.84
PRJNA254831	SAMN02927637	SRP044778	HM280_-20C.2_PowerSoil	HM280_-20C.2_PowerSoil_RL10	16S rRNA gene pyrosequencing of reference and clinical samples and investigation of the temperature stability of microbiome profiles	AMPLICON	SYNTHETIC	PCR	single	_LS454	454 GS FLX+	Mock microbial community A cells were spiked on Copan swab and incubated at -20°C for 4 weeks, then extracted with Mo Bio PowerSoil kit. 16S rDNA V1V3 amplicon library prepared with DNA extract and 454 fusion primers barcoded with 454 MIDs were sequenced on Roche 454 FLX+. Swab replicate 2 data. Reads were used to QIIME based microbiome analysis.	10406	7943	705.95	42.85	360.98	53.43
PRJNA254831	SAMN02927638	SRP044778	HM280_-20C.3_PowerSoil	HM280_-20C.3_PowerSoil_RL11	16S rRNA gene pyrosequencing of reference and clinical samples and investigation of the temperature stability of microbiome profiles	AMPLICON	SYNTHETIC	PCR	single	_LS454	454 GS FLX+	Mock microbial community A cells were spiked on Copan swab and incubated at -20°C for 4 weeks, then extracted with Mo Bio PowerSoil kit. 16S rDNA V1V3 amplicon library prepared with DNA extract and 454 fusion primers barcoded with 454 MIDs were sequenced on Roche 454 FLX+. Swab replicate 3 data. Reads were used to QIIME based microbiome analysis.	7593	5761	706.29	42.12	368.95	56.39
PRJNA254831	SAMN02927639	SRP044778	HM280_-80C.1_PowerSoil	HM280_-80C.1_PowerSoil_RL12	16S rRNA gene pyrosequencing of reference and clinical samples and investigation of the temperature stability of microbiome profiles	AMPLICON	SYNTHETIC	PCR	single	_LS454	454 GS FLX+	Mock microbial community A cells were spiked on Copan swab and incubated at -80°C for 4 weeks, then extracted with Mo Bio PowerSoil kit. 16S rDNA V1V3 amplicon library prepared with DNA extract and 454 fusion primers barcoded with 454 MIDs were sequenced on Roche 454 FLX+. Swab replicate 1 data. Reads were used to QIIME based microbiome analysis.	7712	5668	701.38	48.21	368.95	60.4
PRJNA254831	SAMN02927640	SRP044778	HM280_-80C.2_PowerSoil	HM280_-80C.2_PowerSoil_RL13	16S rRNA gene pyrosequencing of reference and clinical samples and investigation of the temperature stability of microbiome profiles	AMPLICON	SYNTHETIC	PCR	single	_LS454	454 GS FLX+	Mock microbial community A cells were spiked on Copan swab and incubated at -80°C for 4 weeks, then extracted with Mo Bio PowerSoil kit. 16S rDNA V1V3 amplicon library prepared with DNA extract and 454 fusion primers barcoded with 454 MIDs were sequenced on Roche 454 FLX+. Swab replicate 2 data. Reads were used to QIIME based microbiome analysis.	8235	6059	705.72	41.17	366.27	55.64
PRJNA254831	SAMN02927641	SRP044778	HM280_-80C.3_PowerSoil	HM280_-80C.3_PowerSoil_RL14	16S rRNA gene pyrosequencing of reference and clinical samples and investigation of the temperature stability of microbiome profiles	AMPLICON	SYNTHETIC	PCR	single	_LS454	454 GS FLX+	Mock microbial community A cells were spiked on Copan swab and incubated at -80°C for 4 weeks, then extracted with Mo Bio PowerSoil kit. 16S rDNA V1V3 amplicon library prepared with DNA extract and 454 fusion primers barcoded with 454 MIDs were sequenced on Roche 454 FLX+. Swab replicate 3 data. Reads were used to QIIME based microbiome analysis.	6796	5064	703.9	40.95	368.44	56.08
PRJNA254831	SAMN02927642	SRP044778	HM280_37C.1_DNeasy	HM280_37C.1_DNeasy_RL15	16S rRNA gene pyrosequencing of reference and clinical samples and investigation of the temperature stability of microbiome profiles	AMPLICON	SYNTHETIC	PCR	single	_LS454	454 GS FLX+	Mock microbial community A cells were spiked on Copan swab and incubated at 37°C for 4 weeks, then extracted with QIAGEN DNeasy Blood&Tissue kit kit. 16S rDNA V1V3 amplicon library prepared with DNA extract and 454 fusion primers barcoded with 454 MIDs were sequenced on Roche 454 FLX+. Swab replicate 1 data. Reads were used to QIIME based microbiome analysis.	7515	5747	710.99	42.2	369.98	56.71
PRJNA254831	SAMN02927643	SRP044778	HM280_37C.2_DNeasy	HM280_37C.2_DNeasy_RL16	16S rRNA gene pyrosequencing of reference and clinical samples and investigation of the temperature stability of microbiome profiles	AMPLICON	SYNTHETIC	PCR	single	_LS454	454 GS FLX+	Mock microbial community A cells were spiked on Copan swab and incubated at 37°C for 4 weeks, then extracted with QIAGEN DNeasy Blood&Tissue kit kit. 16S rDNA V1V3 amplicon library prepared with DNA extract and 454 fusion primers barcoded with 454 MIDs were sequenced on Roche 454 FLX+. Swab replicate 2 data. Reads were used to QIIME based microbiome analysis.	7470	5604	713.13	42.73	366.26	56.02
PRJNA254831	SAMN02927644	SRP044778	HM280_37C.3_DNeasy	HM280_37C.3_DNeasy_RL17	16S rRNA gene pyrosequencing of reference and clinical samples and investigation of the temperature stability of microbiome profiles	AMPLICON	SYNTHETIC	PCR	single	_LS454	454 GS FLX+	Mock microbial community A cells were spiked on Copan swab and incubated at 37°C for 4 weeks, then extracted with QIAGEN DNeasy Blood&Tissue kit kit. 16S rDNA V1V3 amplicon library prepared with DNA extract and 454 fusion primers barcoded with 454 MIDs were sequenced on Roche 454 FLX+. Swab replicate 3 data. Reads were used to QIIME based microbiome analysis.	7556	5762	713.94	42.6	366.83	56.17
PRJNA254831	SAMN02927645	SRP044778	HM280_4C.1_DNeasy	HM280_4C.1_DNeasy_RL18	16S rRNA gene pyrosequencing of reference and clinical samples and investigation of the temperature stability of microbiome profiles	AMPLICON	SYNTHETIC	PCR	single	_LS454	454 GS FLX+	Mock microbial community A cells were spiked on Copan swab and incubated at 4°C for 4 weeks, then extracted with QIAGEN DNeasy Blood&Tissue kit kit. 16S rDNA V1V3 amplicon library prepared with DNA extract and 454 fusion primers barcoded with 454 MIDs were sequenced on Roche 454 FLX+. Swab replicate 1 data. Reads were used to QIIME based microbiome analysis.	6663	5128	711.48	40.5	350.16	47.63
PRJNA254831	SAMN02927646	SRP044778	HM280_4C.2_DNeasy	HM280_4C.2_DNeasy_RL19	16S rRNA gene pyrosequencing of reference and clinical samples and investigation of the temperature stability of microbiome profiles	AMPLICON	SYNTHETIC	PCR	single	_LS454	454 GS FLX+	Mock microbial community A cells were spiked on Copan swab and incubated at 4°C for 4 weeks, then extracted with QIAGEN DNeasy Blood&Tissue kit kit. 16S rDNA V1V3 amplicon library prepared with DNA extract and 454 fusion primers barcoded with 454 MIDs were sequenced on Roche 454 FLX+. Swab replicate 2 data. Reads were used to QIIME based microbiome analysis.	10002	7633	711.39	38.79	372.13	54.96
PRJNA254831	SAMN02927647	SRP044778	HM280_4C.3_DNeasy	HM280_4C.3_DNeasy_RL20	16S rRNA gene pyrosequencing of reference and clinical samples and investigation of the temperature stability of microbiome profiles	AMPLICON	SYNTHETIC	PCR	single	_LS454	454 GS FLX+	Mock microbial community A cells were spiked on Copan swab and incubated at 4°C for 4 weeks, then extracted with QIAGEN DNeasy Blood&Tissue kit kit. 16S rDNA V1V3 amplicon library prepared with DNA extract and 454 fusion primers barcoded with 454 MIDs were sequenced on Roche 454 FLX+. Swab replicate 3 data. Reads were used to QIIME based microbiome analysis.	4646	3558	716.15	39.67	351.21	46.41
PRJNA254831	SAMN02927648	SRP044778	HM280_-20C.1_DNeasy	HM280_-20C.1_DNeasy_RL21	16S rRNA gene pyrosequencing of reference and clinical samples and investigation of the temperature stability of microbiome profiles	AMPLICON	SYNTHETIC	PCR	single	_LS454	454 GS FLX+	Mock microbial community A cells were spiked on Copan swab and incubated at -20°C for 4 weeks, then extracted with QIAGEN DNeasy Blood&Tissue kit kit. 16S rDNA V1V3 amplicon library prepared with DNA extract and 454 fusion primers barcoded with 454 MIDs were sequenced on Roche 454 FLX+. Swab replicate 1 data. Reads were used to QIIME based microbiome analysis.	8146	5921	709.13	39.2	365.85	54.09
PRJNA254831	SAMN02927649	SRP044778	HM280_-20C.2_DNeasy	HM280_-20C.2_DNeasy_RL22	16S rRNA gene pyrosequencing of reference and clinical samples and investigation of the temperature stability of microbiome profiles	AMPLICON	SYNTHETIC	PCR	single	_LS454	454 GS FLX+	Mock microbial community A cells were spiked on Copan swab and incubated at -20°C for 4 weeks, then extracted with QIAGEN DNeasy Blood&Tissue kit kit. 16S rDNA V1V3 amplicon library prepared with DNA extract and 454 fusion primers barcoded with 454 MIDs were sequenced on Roche 454 FLX+. Swab replicate 2 data. Reads were used to QIIME based microbiome analysis.	8598	6331	716.25	40.8	352.44	46.18
PRJNA254831	SAMN02927650	SRP044778	HM280_-20C.3_DNeasy	HM280_-20C.3_DNeasy_RL23	16S rRNA gene pyrosequencing of reference and clinical samples and investigation of the temperature stability of microbiome profiles	AMPLICON	SYNTHETIC	PCR	single	_LS454	454 GS FLX+	Mock microbial community A cells were spiked on Copan swab and incubated at -20°C for 4 weeks, then extracted with QIAGEN DNeasy Blood&Tissue kit kit. 16S rDNA V1V3 amplicon library prepared with DNA extract and 454 fusion primers barcoded with 454 MIDs were sequenced on Roche 454 FLX+. Swab replicate 3 data. Reads were used to QIIME based microbiome analysis.	12182	9061	710.17	39.39	368.72	53.98
PRJNA254831	SAMN02927651	SRP044778	HM280_-80C.1_DNeasy	HM280_-80C.1_DNeasy_RL24	16S rRNA gene pyrosequencing of reference and clinical samples and investigation of the temperature stability of microbiome profiles	AMPLICON	SYNTHETIC	PCR	single	_LS454	454 GS FLX+	Mock microbial community A cells were spiked on Copan swab and incubated at -80°C for 4 weeks, then extracted with QIAGEN DNeasy Blood&Tissue kit kit. 16S rDNA V1V3 amplicon library prepared with DNA extract and 454 fusion primers barcoded with 454 MIDs were sequenced on Roche 454 FLX+. Swab replicate 1 data. Reads were used to QIIME based microbiome analysis.	9401	6959	709.56	39.48	364.8	53.54
PRJNA254831	SAMN02927652	SRP044778	HM280_-80C.2_DNeasy	HM280_-80C.2_DNeasy_RL25	16S rRNA gene pyrosequencing of reference and clinical samples and investigation of the temperature stability of microbiome profiles	AMPLICON	SYNTHETIC	PCR	single	_LS454	454 GS FLX+	Mock microbial community A cells were spiked on Copan swab and incubated at -80°C for 4 weeks, then extracted with QIAGEN DNeasy Blood&Tissue kit kit. 16S rDNA V1V3 amplicon library prepared with DNA extract and 454 fusion primers barcoded with 454 MIDs were sequenced on Roche 454 FLX+. Swab replicate 2 data. Reads were used to QIIME based microbiome analysis.	9402	7065	711.32	40.6	371.09	57.14
PRJNA254831	SAMN02927653	SRP044778	HM280_-80C.3_DNeasy	HM280_-80C.3_DNeasy_RL26	16S rRNA gene pyrosequencing of reference and clinical samples and investigation of the temperature stability of microbiome profiles	AMPLICON	SYNTHETIC	PCR	single	_LS454	454 GS FLX+	Mock microbial community A cells were spiked on Copan swab and incubated at -80°C for 4 weeks, then extracted with QIAGEN DNeasy Blood&Tissue kit kit. 16S rDNA V1V3 amplicon library prepared with DNA extract and 454 fusion primers barcoded with 454 MIDs were sequenced on Roche 454 FLX+. Swab replicate 3 data. Reads were used to QIIME based microbiome analysis.	9248	7174	712.98	41.64	349.32	47.38
PRJNA254831	SAMN02927664	SRP044778	WR191302_37C_PowerSoil	WR191302_37C_PowerSoil_RL27	16S rRNA gene pyrosequencing of reference and clinical samples and investigation of the temperature stability of microbiome profiles	AMPLICON	METAGENOMIC	PCR	single	_LS454	454 GS FLX+	Clinical throat swab was collected from human subject WR191302 and incubated at 37°C for 4 weeks, then extracted with Mo Bio PowerSoil kit. 16S rDNA V1V3 amplicon library prepared with DNA extract and 454 fusion primers barcoded with 454 MIDs were sequenced on Roche 454 FLX+. Swab replicate 3 data. Reads were used to QIIME based microbiome analysis.	19539	15095	699.33	45.48	382.47	63.19
PRJNA254831	SAMN02927665	SRP044778	WR191302_4C_PowerSoil	WR191302_4C_PowerSoil_RL39	16S rRNA gene pyrosequencing of reference and clinical samples and investigation of the temperature stability of microbiome profiles	AMPLICON	METAGENOMIC	PCR	single	_LS454	454 GS FLX+	Clinical throat swab was collected from human subject WR191302 and incubated at 4°C for 4 weeks, then extracted with Mo Bio PowerSoil kit. 16S rDNA V1V3 amplicon library prepared with DNA extract and 454 fusion primers barcoded with 454 MIDs were sequenced on Roche 454 FLX+. Swab replicate 3 data. Reads were used to QIIME based microbiome analysis.	23884	18219	696.05	48.61	376.98	60.41
PRJNA254831	SAMN02927666	SRP044778	WR191302_-20C_PowerSoil	WR191302_-20C_PowerSoil_RL29	16S rRNA gene pyrosequencing of reference and clinical samples and investigation of the temperature stability of microbiome profiles	AMPLICON	METAGENOMIC	PCR	single	_LS454	454 GS FLX+	Clinical throat swab was collected from human subject WR191302 and incubated at -20°C for 4 weeks, then extracted with Mo Bio PowerSoil kit. 16S rDNA V1V3 amplicon library prepared with DNA extract and 454 fusion primers barcoded with 454 MIDs were sequenced on Roche 454 FLX+. Swab replicate 3 data. Reads were used to QIIME based microbiome analysis.	20994	15753	687.62	52.56	377.51	59.09
PRJNA254831	SAMN02927667	SRP044778	WR191302_-80C_PowerSoil	WR191302_-80C_PowerSoil_RL30	16S rRNA gene pyrosequencing of reference and clinical samples and investigation of the temperature stability of microbiome profiles	AMPLICON	METAGENOMIC	PCR	single	_LS454	454 GS FLX+	Clinical throat swab was collected from human subject WR191302 and incubated at -80°C for 4 weeks, then extracted with Mo Bio PowerSoil kit. 16S rDNA V1V3 amplicon library prepared with DNA extract and 454 fusion primers barcoded with 454 MIDs were sequenced on Roche 454 FLX+. Swab replicate 3 data. Reads were used to QIIME based microbiome analysis.	21505	15643	702.41	52.86	373.66	59.38
PRJNA254831	SAMN02927668	SRP044778	WR191304_37C_DNeasy	WR191304_37C_DNeasy_RL42	16S rRNA gene pyrosequencing of reference and clinical samples and investigation of the temperature stability of microbiome profiles	AMPLICON	METAGENOMIC	PCR	single	_LS454	454 GS FLX+	Clinical throat swab was collected from human subject WR191304 and incubated at 37°C for 4 weeks, then extracted with QIAGEN DNeasy Blood&Tissue kit kit. 16S rDNA V1V3 amplicon library prepared with DNA extract and 454 fusion primers barcoded with 454 MIDs were sequenced on Roche 454 FLX+. Swab replicate 3 data. Reads were used to QIIME based microbiome analysis.	22221	17299	698.17	50.57	385.45	70.27
PRJNA254831	SAMN02927669	SRP044778	WR191304_4C_DNeasy	WR191304_4C_DNeasy_RL43	16S rRNA gene pyrosequencing of reference and clinical samples and investigation of the temperature stability of microbiome profiles	AMPLICON	METAGENOMIC	PCR	single	_LS454	454 GS FLX+	Clinical throat swab was collected from human subject WR191304 and incubated at 4°C for 4 weeks, then extracted with QIAGEN DNeasy Blood&Tissue kit kit. 16S rDNA V1V3 amplicon library prepared with DNA extract and 454 fusion primers barcoded with 454 MIDs were sequenced on Roche 454 FLX+. Swab replicate 3 data. Reads were used to QIIME based microbiome analysis.	24066	18135	702.84	48.62	380.31	63.09
PRJNA254831	SAMN02927670	SRP044778	WR191304_-20C_DNeasy	WR191304_-20C_DNeasy_RL44	16S rRNA gene pyrosequencing of reference and clinical samples and investigation of the temperature stability of microbiome profiles	AMPLICON	METAGENOMIC	PCR	single	_LS454	454 GS FLX+	Clinical throat swab was collected from human subject WR191304 and incubated at -20°C for 4 weeks, then extracted with QIAGEN DNeasy Blood&Tissue kit kit. 16S rDNA V1V3 amplicon library prepared with DNA extract and 454 fusion primers barcoded with 454 MIDs were sequenced on Roche 454 FLX+. Swab replicate 3 data. Reads were used to QIIME based microbiome analysis.	23502	17772	699.21	44.52	368.87	62.15
PRJNA254831	SAMN02927671	SRP044778	WR191304_-80C_DNeasy	WR191304_-80C_DNeasy_RL45	16S rRNA gene pyrosequencing of reference and clinical samples and investigation of the temperature stability of microbiome profiles	AMPLICON	METAGENOMIC	PCR	single	_LS454	454 GS FLX+	Clinical throat swab was collected from human subject WR191304 and incubated at -80°C for 4 weeks, then extracted with QIAGEN DNeasy Blood&Tissue kit kit. 16S rDNA V1V3 amplicon library prepared with DNA extract and 454 fusion primers barcoded with 454 MIDs were sequenced on Roche 454 FLX+. Swab replicate 3 data. Reads were used to QIIME based microbiome analysis.	27030	20345	705.97	48.64	367.41	57.58
PRJNA254831	SAMN02927672	SRP044778	WR191306_37C_DNeasy	WR191306_37C_DNeasy_RL17	16S rRNA gene pyrosequencing of reference and clinical samples and investigation of the temperature stability of microbiome profiles	AMPLICON	METAGENOMIC	PCR	single	_LS454	454 GS FLX+	Clinical throat swab was collected from human subject WR191306 and incubated at 37°C for 4 weeks, then extracted with QIAGEN DNeasy Blood&Tissue kit kit. 16S rDNA V1V3 amplicon library prepared with DNA extract and 454 fusion primers barcoded with 454 MIDs were sequenced on Roche 454 FLX+. Swab replicate 3 data. Reads were used to QIIME based microbiome analysis.	10878	9401	588.77	17.85	444.51	74.09
PRJNA254831	SAMN02927673	SRP044778	WR191306_4C_DNeasy	WR191306_4C_DNeasy_RL18	16S rRNA gene pyrosequencing of reference and clinical samples and investigation of the temperature stability of microbiome profiles	AMPLICON	METAGENOMIC	PCR	single	_LS454	454 GS FLX+	Clinical throat swab was collected from human subject WR191306 and incubated at 4°C for 4 weeks, then extracted with QIAGEN DNeasy Blood&Tissue kit kit. 16S rDNA V1V3 amplicon library prepared with DNA extract and 454 fusion primers barcoded with 454 MIDs were sequenced on Roche 454 FLX+. Swab replicate 3 data. Reads were used to QIIME based microbiome analysis.	8327	7090	587.87	15.57	446.1	76.21
PRJNA254831	SAMN02927674	SRP044778	WR191306_-20C_DNeasy	WR191306_-20C_DNeasy_RL19	16S rRNA gene pyrosequencing of reference and clinical samples and investigation of the temperature stability of microbiome profiles	AMPLICON	METAGENOMIC	PCR	single	_LS454	454 GS FLX+	Clinical throat swab was collected from human subject WR191306 and incubated at -20°C for 4 weeks, then extracted with QIAGEN DNeasy Blood&Tissue kit kit. 16S rDNA V1V3 amplicon library prepared with DNA extract and 454 fusion primers barcoded with 454 MIDs were sequenced on Roche 454 FLX+. Swab replicate 3 data. Reads were used to QIIME based microbiome analysis.	10124	8662	588.7	17.39	454.64	68.5
PRJNA254831	SAMN02927675	SRP044778	WR191306_-80C_DNeasy	WR191306_-80C_DNeasy_RL20	16S rRNA gene pyrosequencing of reference and clinical samples and investigation of the temperature stability of microbiome profiles	AMPLICON	METAGENOMIC	PCR	single	_LS454	454 GS FLX+	Clinical throat swab was collected from human subject WR191306 and incubated at -80°C for 4 weeks, then extracted with QIAGEN DNeasy Blood&Tissue kit kit. 16S rDNA V1V3 amplicon library prepared with DNA extract and 454 fusion primers barcoded with 454 MIDs were sequenced on Roche 454 FLX+. Swab replicate 3 data. Reads were used to QIIME based microbiome analysis.	7711	6621	587.39	18.86	440.24	73.98
PRJNA254831	SAMN02927676	SRP044778	WR191308_37C_PowerSoil	WR191308_37C_PowerSoil_RL5	16S rRNA gene pyrosequencing of reference and clinical samples and investigation of the temperature stability of microbiome profiles	AMPLICON	METAGENOMIC	PCR	single	_LS454	454 GS FLX+	Clinical throat swab was collected from human subject WR191308 and incubated at 37°C for 4 weeks, then extracted with Mo Bio PowerSoil kit. 16S rDNA V1V3 amplicon library prepared with DNA extract and 454 fusion primers barcoded with 454 MIDs were sequenced on Roche 454 FLX+. Swab replicate 3 data. Reads were used to QIIME based microbiome analysis.	9506	8296	590.54	18.12	449.51	76.23
PRJNA254831	SAMN02927677	SRP044778	WR191308_4C_PowerSoil	WR191308_4C_PowerSoil_RL6	16S rRNA gene pyrosequencing of reference and clinical samples and investigation of the temperature stability of microbiome profiles	AMPLICON	METAGENOMIC	PCR	single	_LS454	454 GS FLX+	Clinical throat swab was collected from human subject WR191308 and incubated at 4°C for 4 weeks, then extracted with Mo Bio PowerSoil kit. 16S rDNA V1V3 amplicon library prepared with DNA extract and 454 fusion primers barcoded with 454 MIDs were sequenced on Roche 454 FLX+. Swab replicate 3 data. Reads were used to QIIME based microbiome analysis.	7679	6623	589.48	24.67	446.5	76.84
PRJNA254831	SAMN02927678	SRP044778	WR191308_-20C_PowerSoil	WR191308_-20C_PowerSoil_RL7	16S rRNA gene pyrosequencing of reference and clinical samples and investigation of the temperature stability of microbiome profiles	AMPLICON	METAGENOMIC	PCR	single	_LS454	454 GS FLX+	Clinical throat swab was collected from human subject WR191308 and incubated at -20°C for 4 weeks, then extracted with Mo Bio PowerSoil kit. 16S rDNA V1V3 amplicon library prepared with DNA extract and 454 fusion primers barcoded with 454 MIDs were sequenced on Roche 454 FLX+. Swab replicate 3 data. Reads were used to QIIME based microbiome analysis.	6759	5778	590.77	19.22	437.74	77.31
PRJNA254831	SAMN02927679	SRP044778	WR191308_-80C_PowerSoil	WR191308_-80C_PowerSoil_RL8	16S rRNA gene pyrosequencing of reference and clinical samples and investigation of the temperature stability of microbiome profiles	AMPLICON	METAGENOMIC	PCR	single	_LS454	454 GS FLX+	Clinical throat swab was collected from human subject WR191308 and incubated at -80°C for 4 weeks, then extracted with Mo Bio PowerSoil kit. 16S rDNA V1V3 amplicon library prepared with DNA extract and 454 fusion primers barcoded with 454 MIDs were sequenced on Roche 454 FLX+. Swab replicate 3 data. Reads were used to QIIME based microbiome analysis.	9691	8357	591.4	20.86	446.07	76.7
PRJNA254831	SAMN02927680	SRP044778	WR191310_37C_DNeasy	WR191310_37C_DNeasy_RL21	16S rRNA gene pyrosequencing of reference and clinical samples and investigation of the temperature stability of microbiome profiles	AMPLICON	METAGENOMIC	PCR	single	_LS454	454 GS FLX+	Clinical throat swab was collected from human subject WR191310 and incubated at 37°C for 4 weeks, then extracted with QIAGEN DNeasy Blood&Tissue kit kit. 16S rDNA V1V3 amplicon library prepared with DNA extract and 454 fusion primers barcoded with 454 MIDs were sequenced on Roche 454 FLX+. Swab replicate 3 data. Reads were used to QIIME based microbiome analysis.	7776	6561	595.02	18.13	442.14	69.16
PRJNA254831	SAMN02927681	SRP044778	WR191310_4C_DNeasy	WR191310_4C_DNeasy_RL22	16S rRNA gene pyrosequencing of reference and clinical samples and investigation of the temperature stability of microbiome profiles	AMPLICON	METAGENOMIC	PCR	single	_LS454	454 GS FLX+	Clinical throat swab was collected from human subject WR191310 and incubated at 4°C for 4 weeks, then extracted with QIAGEN DNeasy Blood&Tissue kit kit. 16S rDNA V1V3 amplicon library prepared with DNA extract and 454 fusion primers barcoded with 454 MIDs were sequenced on Roche 454 FLX+. Swab replicate 3 data. Reads were used to QIIME based microbiome analysis.	7667	6479	584.58	15.28	442.09	65.39
PRJNA254831	SAMN02927682	SRP044778	WR191310_-20C_DNeasy	WR191310_-20C_DNeasy_RL23	16S rRNA gene pyrosequencing of reference and clinical samples and investigation of the temperature stability of microbiome profiles	AMPLICON	METAGENOMIC	PCR	single	_LS454	454 GS FLX+	Clinical throat swab was collected from human subject WR191310 and incubated at -20°C for 4 weeks, then extracted with QIAGEN DNeasy Blood&Tissue kit kit. 16S rDNA V1V3 amplicon library prepared with DNA extract and 454 fusion primers barcoded with 454 MIDs were sequenced on Roche 454 FLX+. Swab replicate 3 data. Reads were used to QIIME based microbiome analysis.	9868	8362	589.64	16.06	448.38	66.21
PRJNA254831	SAMN02927683	SRP044778	WR191310_-80C_DNeasy	WR191310_-80C_DNeasy_RL24	16S rRNA gene pyrosequencing of reference and clinical samples and investigation of the temperature stability of microbiome profiles	AMPLICON	METAGENOMIC	PCR	single	_LS454	454 GS FLX+	Clinical throat swab was collected from human subject WR191310 and incubated at -80°C for 4 weeks, then extracted with QIAGEN DNeasy Blood&Tissue kit kit. 16S rDNA V1V3 amplicon library prepared with DNA extract and 454 fusion primers barcoded with 454 MIDs were sequenced on Roche 454 FLX+. Swab replicate 3 data. Reads were used to QIIME based microbiome analysis.	5748	4879	590.2	20.37	442.02	72.91
PRJNA254831	SAMN02927684	SRP044778	WR191312_37C_PowerSoil	WR191312_37C_PowerSoil_RL9	16S rRNA gene pyrosequencing of reference and clinical samples and investigation of the temperature stability of microbiome profiles	AMPLICON	METAGENOMIC	PCR	single	_LS454	454 GS FLX+	Clinical throat swab was collected from human subject WR191312 and incubated at 37°C for 4 weeks, then extracted with Mo Bio PowerSoil kit. 16S rDNA V1V3 amplicon library prepared with DNA extract and 454 fusion primers barcoded with 454 MIDs were sequenced on Roche 454 FLX+. Swab replicate 3 data. Reads were used to QIIME based microbiome analysis.	11059	9602	591.93	20.17	456.81	69.44
PRJNA254831	SAMN02927685	SRP044778	WR191312_4C_PowerSoil	WR191312_4C_PowerSoil_RL10	16S rRNA gene pyrosequencing of reference and clinical samples and investigation of the temperature stability of microbiome profiles	AMPLICON	METAGENOMIC	PCR	single	_LS454	454 GS FLX+	Clinical throat swab was collected from human subject WR191312 and incubated at 4°C for 4 weeks, then extracted with Mo Bio PowerSoil kit. 16S rDNA V1V3 amplicon library prepared with DNA extract and 454 fusion primers barcoded with 454 MIDs were sequenced on Roche 454 FLX+. Swab replicate 3 data. Reads were used to QIIME based microbiome analysis.	12445	10733	592.96	21.76	458.67	69.51
PRJNA254831	SAMN02927686	SRP044778	WR191312_-20C_PowerSoil	WR191312_-20C_PowerSoil_RL11	16S rRNA gene pyrosequencing of reference and clinical samples and investigation of the temperature stability of microbiome profiles	AMPLICON	METAGENOMIC	PCR	single	_LS454	454 GS FLX+	Clinical throat swab was collected from human subject WR191312 and incubated at -20°C for 4 weeks, then extracted with Mo Bio PowerSoil kit. 16S rDNA V1V3 amplicon library prepared with DNA extract and 454 fusion primers barcoded with 454 MIDs were sequenced on Roche 454 FLX+. Swab replicate 3 data. Reads were used to QIIME based microbiome analysis.	7612	6513	592.69	14.52	448.33	69.41
PRJNA254831	SAMN02927687	SRP044778	WR191312_-80C_PowerSoil	WR191312_-80C_PowerSoil_RL12	16S rRNA gene pyrosequencing of reference and clinical samples and investigation of the temperature stability of microbiome profiles	AMPLICON	METAGENOMIC	PCR	single	_LS454	454 GS FLX+	Clinical throat swab was collected from human subject WR191312 and incubated at -80°C for 4 weeks, then extracted with Mo Bio PowerSoil kit. 16S rDNA V1V3 amplicon library prepared with DNA extract and 454 fusion primers barcoded with 454 MIDs were sequenced on Roche 454 FLX+. Swab replicate 3 data. Reads were used to QIIME based microbiome analysis.	7422	6248	594.34	24.05	453.28	68.75
PRJNA254831	SAMN02927688	SRP044778	WR191314_37C_DNeasy	WR191314_37C_DNeasy_RL25	16S rRNA gene pyrosequencing of reference and clinical samples and investigation of the temperature stability of microbiome profiles	AMPLICON	METAGENOMIC	PCR	single	_LS454	454 GS FLX+	Clinical throat swab was collected from human subject WR191314 and incubated at 37°C for 4 weeks, then extracted with QIAGEN DNeasy Blood&Tissue kit kit. 16S rDNA V1V3 amplicon library prepared with DNA extract and 454 fusion primers barcoded with 454 MIDs were sequenced on Roche 454 FLX+. Swab replicate 3 data. Reads were used to QIIME based microbiome analysis.	10088	8662	589.96	19.21	439.04	75.61
PRJNA254831	SAMN02927689	SRP044778	WR191314_4C_DNeasy	WR191314_4C_DNeasy_RL26	16S rRNA gene pyrosequencing of reference and clinical samples and investigation of the temperature stability of microbiome profiles	AMPLICON	METAGENOMIC	PCR	single	_LS454	454 GS FLX+	Clinical throat swab was collected from human subject WR191314 and incubated at 4°C for 4 weeks, then extracted with QIAGEN DNeasy Blood&Tissue kit kit. 16S rDNA V1V3 amplicon library prepared with DNA extract and 454 fusion primers barcoded with 454 MIDs were sequenced on Roche 454 FLX+. Swab replicate 3 data. Reads were used to QIIME based microbiome analysis.	6624	5729	592.67	18.74	445.47	71.63
PRJNA254831	SAMN02927690	SRP044778	WR191314_-20C_DNeasy	WR191314_-20C_DNeasy_RL27	16S rRNA gene pyrosequencing of reference and clinical samples and investigation of the temperature stability of microbiome profiles	AMPLICON	METAGENOMIC	PCR	single	_LS454	454 GS FLX+	Clinical throat swab was collected from human subject WR191314 and incubated at -20°C for 4 weeks, then extracted with QIAGEN DNeasy Blood&Tissue kit kit. 16S rDNA V1V3 amplicon library prepared with DNA extract and 454 fusion primers barcoded with 454 MIDs were sequenced on Roche 454 FLX+. Swab replicate 3 data. Reads were used to QIIME based microbiome analysis.	6303	5438	591.77	19.64	434.14	77.03
PRJNA254831	SAMN02927691	SRP044778	WR191314_-80C_DNeasy	WR191314_-80C_DNeasy_RL28	16S rRNA gene pyrosequencing of reference and clinical samples and investigation of the temperature stability of microbiome profiles	AMPLICON	METAGENOMIC	PCR	single	_LS454	454 GS FLX+	Clinical throat swab was collected from human subject WR191314 and incubated at -80°C for 4 weeks, then extracted with QIAGEN DNeasy Blood&Tissue kit kit. 16S rDNA V1V3 amplicon library prepared with DNA extract and 454 fusion primers barcoded with 454 MIDs were sequenced on Roche 454 FLX+. Swab replicate 3 data. Reads were used to QIIME based microbiome analysis.	9002	7917	591.5	18.91	444.67	74.2
PRJNA254831	SAMN02927692	SRP044778	WR191316_37C_PowerSoil	WR191316_37C_PowerSoil_RL13	16S rRNA gene pyrosequencing of reference and clinical samples and investigation of the temperature stability of microbiome profiles	AMPLICON	METAGENOMIC	PCR	single	_LS454	454 GS FLX+	Clinical throat swab was collected from human subject WR191316 and incubated at 37°C for 4 weeks, then extracted with Mo Bio PowerSoil kit. 16S rDNA V1V3 amplicon library prepared with DNA extract and 454 fusion primers barcoded with 454 MIDs were sequenced on Roche 454 FLX+. Swab replicate 3 data. Reads were used to QIIME based microbiome analysis.	8123	6907	586.21	24.13	446.8	76.24
PRJNA254831	SAMN02927693	SRP044778	WR191316_4C_PowerSoil	WR191316_4C_PowerSoil_RL14	16S rRNA gene pyrosequencing of reference and clinical samples and investigation of the temperature stability of microbiome profiles	AMPLICON	METAGENOMIC	PCR	single	_LS454	454 GS FLX+	Clinical throat swab was collected from human subject WR191316 and incubated at 4°C for 4 weeks, then extracted with Mo Bio PowerSoil kit. 16S rDNA V1V3 amplicon library prepared with DNA extract and 454 fusion primers barcoded with 454 MIDs were sequenced on Roche 454 FLX+. Swab replicate 3 data. Reads were used to QIIME based microbiome analysis.	3821	3216	583.63	18.92	434.56	76.97
PRJNA254831	SAMN02927694	SRP044778	WR191316_-20C_PowerSoil	WR191316_-20C_PowerSoil_RL15	16S rRNA gene pyrosequencing of reference and clinical samples and investigation of the temperature stability of microbiome profiles	AMPLICON	METAGENOMIC	PCR	single	_LS454	454 GS FLX+	Clinical throat swab was collected from human subject WR191316 and incubated at -20°C for 4 weeks, then extracted with Mo Bio PowerSoil kit. 16S rDNA V1V3 amplicon library prepared with DNA extract and 454 fusion primers barcoded with 454 MIDs were sequenced on Roche 454 FLX+. Swab replicate 3 data. Reads were used to QIIME based microbiome analysis.	10043	8764	583.49	18.45	444.71	76.43
PRJNA254831	SAMN02927695	SRP044778	WR191316_-80C_PowerSoil	WR191316_-80C_PowerSoil_RL16	16S rRNA gene pyrosequencing of reference and clinical samples and investigation of the temperature stability of microbiome profiles	AMPLICON	METAGENOMIC	PCR	single	_LS454	454 GS FLX+	Clinical throat swab was collected from human subject WR191316 and incubated at -80°C for 4 weeks, then extracted with Mo Bio PowerSoil kit. 16S rDNA V1V3 amplicon library prepared with DNA extract and 454 fusion primers barcoded with 454 MIDs were sequenced on Roche 454 FLX+. Swab replicate 3 data. Reads were used to QIIME based microbiome analysis.	7284	6084	587.32	19.12	432.36	76.12
